# Supplementary material for: Risk Factors, Temporal Dependence, and Seasonality of Human Extended-Spectrum β-Lactamases-Producing Escherichia coli and Klebsiella pneumoniae Colonization in Malawi: A Longitudinal Model-Based Approach
Source: Clin Infect Dis. 2023 Mar 4;77(1):1–8. doi: 10.1093/cid/ciad117 (PMC10320086; doi:10.1093/cid/ciad117)
Supplement: ciad117_Supplementary_Data [file ciad117_supplementary_data.zip]

Archive with 5 entries (5 files):
- Supplementary Methods.docx
- Supplementary Results.docx
- Supplementary Table 1.docx
- Supplementary Table 2.docx
- Supplementary Table 3.docx
